# Supplementary material for: Evaluation Frameworks for Clinical Foundation Models in Specific Tasks of Unstructured Medical Text Analysis: A Scoping Review
Source: Healthcare (Basel). 2026 Jun 26;14(13):1865. doi: 10.3390/healthcare14131865 (PMC13360617; doi:10.3390/healthcare14131865)
Supplement: Supplementary file 1 [file healthcare-14-01865-s001.zip]

Archive with 1 entries (1 files):
- healthcare-4350993-supplementary.pdf
